# Supplementary material for: Structure of the Sec14 domain of Kalirin reveals a distinct class of lipid-binding module in RhoGEFs
Source: Nat Commun. 2023 Jan 6;14:96. doi: 10.1038/s41467-022-35678-4 (PMC9823006; doi:10.1038/s41467-022-35678-4)
Supplement: Supplementary file 4 — Source Data [file 41467_2022_35678_MOESM4_ESM.xlsx]

## Sheet: Fig3b
Fig. 3b: Values for probabilities of occurrence for helices [r(a)] and b-sheet [r(b)] of KalSec14
Residue numbers	Residue type	r(a)	r(b)
24	R	0.333	-0.333
25	G	0.046	-0.011
26	S	0.005	-0.05
27	F	0.018	-0.088
28	R	0.013	-0.051
29	N	0.001	-0.021
30	D	0	-0.023
31	G	0.006	-0.057
32	L	0	-0.117
33	K	0.051	-0.084
34	A	0.824	-0.019
35	S	0.925	0
36	D	0.77	0
37	V	0.275	-0.024
38	L	0.314	-0.026
39	P	0.942	0
40	I	0.994	-0.001
41	L	0.989	-0.001
42	K	0.947	0
43	E	0.745	0
44	K	0.436	-0.013
45	V	0.173	-0.04
46	A	0.063	-0.26
47	F	0	-0.836
48	V	0	-0.824
49	S	0.003	-0.278
50	G	0	-0.206
51	G	0.006	-0.21
52	R	0.004	-0.334
53	D	0.023	-0.07
54	K	0.358	-0.083
55	R	0.32	-0.015
56	G	0.046	-0.017
57	G	0	-0.034
58	P	0	0
59	I	0	0
60	L	0	0
61	T	0	-0.74
62	F	0	-0.253
63	P	0.003	-0.122
64	A	0.005	-0.076
65	R	0.015	-0.131
66	S	0.007	-0.02
67	N	0	0
68	H	0.046	-0.011
69	D	0.143	-0.035
70	R	0.139	-0.053
71	I	0.045	-0.052
72	R	0.139	-0.126
73	Q	0.956	0
74	E	0.99	0
75	D	0.986	-0.003
76	L	0.998	0
77	R	0.997	-0.001
78	K	0.995	-0.001
79	L	0.995	0
80	V	0.988	0
81	T	0.987	-0.004
82	Y	0.996	0
83	L	0.964	0
84	A	0.75	0
85	S	0.287	-0.009
86	V	0.093	-0.023
87	P	0.104	-0.039
88	S	0.226	-0.035
89	E	0.91	-0.002
90	D	0.988	-0.001
91	V	0.998	0
92	C	0.991	0
93	K	0.873	0
94	R	0.367	0
95	G	0.054	-0.046
96	F	0	-0.43
97	T	0	-0.828
98	V	0	-0.987
99	I	0.005	-0.989
100	I	0	-0.95
101	D	0	-0.849
102	M	0.007	-0.619
103	R	0.036	-0.182
104	G	0.017	-0.037
105	S	0	-0.053
106	K	0.045	-0.218
107	W	0.881	0
108	D	0.888	0
109	L	0.862	0
110	I	0.814	-0.005
111	K	0.93	0
112	P	0.991	0
113	L	0.995	0
114	L	0.994	-0.001
115	K	0.991	-0.002
116	T	0.999	0
117	L	0.994	0
118	Q	0.973	0
119	E	0.867	0
120	A	0.529	-0.019
121	F	0.072	-0.021
122	P	0.012	-0.037
123	A	0.007	-0.073
124	E	0	-0.431
125	I	0	-0.635
126	H	0	-0.723
127	V	0	-0.854
128	A	0	-0.977
129	L	0.006	-0.99
130	I	0	-0.971
131	I	0	-0.74
132	K	0	-0.121
133	P	0.01	-0.042
134	D	0.022	-0.025
135	N	0.033	-0.036
136	F	0.032	-0.059
137	W	0.044	-0.079
138	Q	0.039	-0.041
139	K	0.093	-0.054
140	Q	0.068	-0.015
141	K	0.024	-0.007
142	T	0	0
143	N	0	0
144	F	0	0
145	G	0	0
146	S	0	0
147	S	0	0
148	K	0.026	-0.244
149	F	0	-0.556
150	I	0.027	-0.242
151	F	0.013	-0.184
152	E	0.006	-0.175
153	T	0	-0.465
154	S	0	-0.862
155	M	0	-0.968
156	V	0.004	-0.93
157	S	0.066	-0.395
158	V	0.964	-0.025
159	E	0.986	0
160	G	0.975	0
161	L	0.938	0
162	T	0.819	0
163	K	0.637	-0.007
164	L	0.166	-0.216
165	V	0.003	-0.693
166	D	0	-0.132
167	P	0.191	-0.076
168	S	0.256	-0.028
169	Q	0.086	-0.079
170	L	0.018	-0.113
171	T	0.033	-0.058
172	E	0.676	-0.045
173	E	0.68	-0.001
174	F	0.162	0
175	D	0.015	-0.012
176	G	0.011	-0.033
177	S	0.021	-0.092
178	L	0	-0.158
179	D	0	-0.283
180	Y	0	-0.7
181	N	0.021	-0.704
182	H	0.807	-0.073
183	E	0.975	0
184	E	0.997	-0.001
185	W	0.998	0
186	I	0.997	0
187	E	0.993	0
188	L	0.985	0
189	R	0.948	0
190	L	0.887	0
191	S	0.744	-0.035
192	L	0.333	-0.333

## Sheet: Fig4b
Figure 4b:	FC14-induced CSP data used to plot normalized global fitting to derive the KD of the binding to KalbSec14.
FC14	Residue Peaks
(mM)	1	2	3	4	5	6	7	8	9	10	11	12	13	14	15	16	17	18	19	20	Ave	S.D.
21.5416	0.112605	0.116056	0.107208	0.119763	0.075679	0.106971	0.135714	0.101741	0.129511	0.119105	0.111979	0.130452	0.0947	0.126709	0.069877	0.117274	0.093991	0.131716	0.138894	0.13349	0.113672	0.0191529
41.5146	0.216852	0.234523	0.215144	0.241882	0.247337	0.213685	0.237807	0.25688	0.263184	0.227149	0.224291	0.211772	0.253118	0.216897	0.210479	0.243316	0.305568	0.241646	0.303363	0.236538	0.240072	0.0270345
81.5423	0.421102	0.457004	0.441156	0.449958	0.495889	0.460778	0.493165	0.457028	0.49235	0.441278	0.463692	0.492534	0.506237	0.451164	0.420958	0.440927	0.447936	0.440769	0.386561	0.447433	0.455396	0.0295502
116.958	0.590215	0.615458	0.605223	0.63481	0.677333	0.563484	0.631097	0.605729	0.646773	0.604353	0.57624	0.656205	0.664035	0.636609	0.607436	0.581471	0.610847	0.617077	0.614179	0.618294	0.617843	0.0292306
149.307	0.627014	0.639268	0.662407	0.711823	0.71198	0.650082	0.69454	0.70155	0.729732	0.68103	0.672506	0.718136	0.697313	0.720037	0.677653	0.66345	0.686258	0.683459	0.704075	0.690904	0.686161	0.0276633
326.326	0.799983	0.821329	0.809658	0.80073	0.836231	0.809278	0.850625	0.801771	0.878322	0.813511	0.816233	0.834122	0.822515	0.828205	0.818098	0.83009	0.842113	0.790795	0.812746	0.86444	0.82404	0.0222529
609.305	0.87142	0.887446	0.916978	0.938185	0.95985	0.965898	0.920665	0.952103	0.953756	0.918893	0.912066	0.931222	0.980101	0.936609	0.911731	0.919042	0.856815	0.922511	0.898791	0.948814	0.925145	0.031222
965.312	0.970615	0.965858	0.964769	0.982212	0.975062	0.945332	0.961313	0.957937	0.965825	0.948834	0.960624	1.01205	0.950688	0.965398	0.981561	0.984169	1.00344	0.971855	0.977449	0.980487	0.971274	0.0167873
2287.4	1.03358	1.03009	1.0233	1.03631	1.06988	1.0222	1.05932	1.05092	1.08959	1.05039	1.0404	1.04362	1.04745	1.06331	1.02818	0.999233	1.03855	1.03607	1.02613	1.00412	1.03963	0.021287
5403.74	1.02425	1.02425	1.01411	1.02425	1.00407	0.994126	1.01411	0.994126	0.984283	1.03449	1.02425	1.00407	1.01411	1.02425	1.00407	1.01411	1.04484	1.03449	1.04484	1.03449	1.01778	0.016812
KD	27.9029	20.8216	20.8216	14.7975	10.0155	22.9558	13.4218	17.13	8.6518	19.8301	20.8216	11.0421	11.5942	13.4218	20.8216	20.8216	17.13	18.8858	17.9865	14.0929	17.1483	4.92899

## Sheet: Fig4c
Figure 4c: Per-residue backbone CSPs between free and FC14-bound states KalbSec14.
Residue Number	CSP
26	0.00107904
27	0.000709386
28	0.00204067
29	0
30	0.00100512
31	0.00204067
32	0.00104519
33	0.00810775
34	0.00270693
35	0
36	0.00149755
37	0.00304249
38	0.0114973
39	0
40	0.0502746
41	0.0304547
42	0.0200095
43	0.0136479
44	0.0417571
45	0.0534991
46	0.027607
47	0.0175553
48	0.0123315
49	0.0295252
50	0.00219815
51	0.0111189
52	0.00704679
53	0.00701173
54	0.0220817
55	0.00798561
56	0.00427911
57	0.00427911
58	0
59	0
60	0
61	0.0138564
62	0.0383101
63	0
64	0.055
65	0.055
66	0
67	0.0258536
68	0
69	0.13035
70	0.055
71	0.0770591
72	0.0725484
73	0
74	0.0188804
75	0.0272389
76	0.024318
77	0.0322431
78	0.0372105
79	0.0661437
80	0.0130259
81	0.00300684
82	0.032016
83	0.0210296
84	0.0528454
85	0.00149755
86	0.00313558
87	0
88	0.00117035
89	0.00104519
90	0.000912068
91	0.000608045
92	0.00300171
93	0.002
94	0.00400128
95	0.00200257
96	0.00517065
97	0.00281825
98	0.012244
99	0.0102915
100	0.0679082
101	0.0299984
102	0.055
103	0.0174307
104	0
105	0.055
106	0.0836936
107	0
108	0.10673
109	0.0997611
110	0.00142373
111	0.126554
112	0
113	0.137669
114	0.055
115	0.0723377
116	0.0335928
117	0.0653013
118	0.0180891
119	0.00239492
120	0.00991281
121	0.0451317
122	0
123	0.0351232
124	0.0120209
125	0.0119078
126	0.00314889
127	0.00526973
128	0.0158804
129	0.00351105
130	0.0200095
131	0.0183386
132	0.0124815
133	0
134	0.0161993
135	0.002
136	0.0114398
137	0.024632
138	0.0430477
139	0
140	0.00339359
141	0
142	0.0292588
143	0
144	0
145	0
146	0
147	0
148	0.0335572
149	0
150	0.00631109
151	0.0140235
152	0.0487037
153	0.017661
154	0.0164652
155	0.0219491
156	0.00314157
157	0.00243218
158	0.00415243
159	0.00624077
160	0.00208026
161	0.00967371
162	0.00424966
163	0.00206319
164	0.00486687
165	0.00341015
166	0.026269
167	0
168	0.00322781
169	0.00331857
170	0
171	0.00601368
172	0.00978927
173	0.0220841
174	0.0157298
175	0.00841019
176	0.00401154
177	0.00302726
178	0.00663243
179	0.0036205
180	0.00993218
181	0.0100251
182	0.00403197
183	0.0060077
184	0.00424416
185	0.00165397
186	0.00404595
187	0.00165397
188	0.0026397
189	0.0103948
190	0.00902791
191	0.00200257
192	0.00202298

## Sheet: Fig5a
Western blots for Figure 5a
Dotted rectangules correspond to samples included in the manuscript for which densitometry analyses are shown.
Remaining samples not included in this study.
The KalbSec14 proteins used for these experiments are the same as used for strucrual studies.

## Sheet: Fig5b,c
Densitometry values for the Western blots in Figure 5b and c
Biological replication ≥ 3
	Experiments	Fraction 1	Fraction 2	Fraction 3	Fraction 4
Control	Exp. 1	0	0	0.0283287	0.971671
	Exp. 2	0	0	0.0273287	0.973713
	Exp. 3	0	0	0.0411363	0.952364
	Ave.	0	0	0.0322646	0.965916
	sd	0	0	0.00769944	0.0117811
Lipo	Exp. 1	0.0215741	0	0.0922242	0.886202
	Exp. 2	0.0216528	0.00424709	0.062191	0.911909
	Exp. 3	0.0143639	0.0119265	0.0860926	0.887617
	Ave.	0.0191969	0.00539119	0.0801693	0.895243
	sd	0.00418568	0.006045	0.0158686	0.014451
LPC12:0	Exp. 1	0.076306	0.020727	0.143299	0.759668
	Exp. 2	0.109129	0.019003	0.234915	0.636953
	Exp. 3	0.102464	0.0178846	0.194192	0.685459
	Ave.	0.0959664	0.0192049	0.190802	0.694027
	sd	0.0173495	0.0014319	0.045902	0.0618047
	P-value	0.00173382
LPC14:0	Exp. 1	0.118373	0.00552388	0.116855	0.759248
	Exp. 2	0.104748	0.0552829	0.183493	0.656475
	Exp. 3	0.14315	0	0	0.85685
	Exp. 4	0.142039	0.0349255	0.241166	0.581869
	Ave.	0.127078	0.0239331	0.135379	0.713611
	sd	0.0194686	0.0304485	0.0928847	0.100199
	P-value	0.000862245
LPC16:0	Exp. 1	0.0221913	0.00549932	0.120168	0.852141
	Exp. 2	0.0259562	0.00191557	0.0420951	0.930033
	Exp. 3	0.0130015	0.00529865	0.111116	0.870584
	Ave.	0.020383	0.00423785	0.0911263	0.884253
	sd	0.00666399	0.00201365	0.0427029	0.0407052
	P-value	0.806946
LPC18:0	Exp. 1	0.0432043	0.0212	0.126884	0.808711
	Exp. 2	0.0541779	0.00460483	0.155125	0.790697
	Exp. 3	0.0171995	0.018058	0.134379	0.830363
	Exp. 4	0.0638537	0.0227279	0.125883	0.787536
	Ave.	0.0446089	0.0166477	0.135568	0.804327
	sd	0.0201261	0.00826059	0.0135781	0.0197048
	P-value	0.0892844
LPC18:1	Exp. 1	0.0626228	0.0261747	0.321062	0.59014
	Exp. 2	0.0480155	0.0288447	0.0910175	0.832122
	Exp. 3	0.0253599	0.0292285	0.284334	0.661077
	Exp. 4	0.0480039	0.0267099	0.148627	0.77666
	Exp. 5	0.0289942	0.0244669	0.125077	0.821461
	Ave.	0.0425993	0.0270849	0.194024	0.736292
	sd	0.0153442	0.00196945	0.102127	0.106165
	P-value	0.078238
DMPC	Exp. 1	0.0292615	0.00918269	0.10125	0.860306
	Exp. 2	0.0163188	0.0080249	0.145602	0.830055
	Exp. 3	0.0322138	0.0189442	0.0758667	0.872975
	Ave.	0.0259314	0.0120506	0.107573	0.854445
	sd	0.00845457	0.00599802	0.0352948	0.0220524
	P-value	0.283939
LPE14:0	Exp. 1	0.0990729	0.0823019	0.291083	0.527543
	Exp. 2	0.0904897	0.0118753	0.210211	0.687424
	Exp. 3	0.13487	0.0139865	0	0.851143
	Ave.	0.108144	0.0360546	0.167098	0.688703
	sd	0.0235399	0.0400653	0.150254	0.161804
	P-value	0.00298489
LPG14:0	Exp. 1	0.0308788	0.00729432	0.0732909	0.888536
	Exp. 2	0.0472124	0.00537637	0.087276	0.860135
	Exp. 3	0.0657955	0.0102834	0.0940517	0.829869
	Ave.	0.0479622	0.00765135	0.0848729	0.859514
	sd	0.0174705	0.0024729	0.010587	0.0293383
	P-value	0.0501585
LPS13:0	Exp. 1	0.0484985	0.00628983	0.0658241	0.879388
	Exp. 2	0.00881403	0	0.0569535	0.934232
	Exp. 3	0.0333261	0.00683978	0.104891	0.854943
	Exp. 4	0.0251165	0.0144719	0.12396	0.836451
	Ave.	0.0289388	0.00690038	0.0879073	0.876254
	sd	0.0165474	0.00592509	0.0318019	0.0424646
	P-value	0.374538
LPI13:0	Exp. 1	0.0252256	0.00508803	0.266014	0.703672
	Exp. 2	0.0286086	0.00776583	0.206251	0.757375
	Exp. 3	0.0301484	0.00318753	0.072047	0.894617
	Ave.	0.0279942	0.00534713	0.181437	0.785221
	sd	0.00251824	0.00230012	0.0993359	0.0984712
	P-value	0.03555
PI4P	Exp. 1	0.0421939	0.00144414	0.0818158	0.874546
	Exp. 2	0.0150659	0.000527729	0.079859	0.904547
	Exp. 3	0.0165203	0.0113628	0.134491	0.837626
	Exp. 4	0.0282365	0.0083688	0.0562199	0.907175
	Exp. 5	0.0236404	0.0177899	0.177195	0.781375
	Ave.	0.0251314	0.00789866	0.105916	0.861054
	sd	0.0109368	0.0071772	0.0490578	0.0526746
	P-value	0.41352

## Sheet: Fig6b
Figure 6b:	LPC14:0-induced CSP data used to plot normalized global fitting to derive the KD of the binding to KalbSec14.
LPC14:0							Residue Peaks
(mM)	1	2	3	4	5	6	7	8	9	10	11	12	13	Ave	S.D.
12.8723	0.118258	0.10419	0.140472	0.113966	0.105201	0.107017	0.118589	0.122534	0.09846	0.115618	0.077892	0.107384	0.08781	0.10903	0.0157895
23.9452	0.220362	0.205465	0.280944	0.20576	0.203473	0.214578	0.226454	0.234473	0.192628	0.213197	0.156234	0.222472	0.208561	0.2142	0.0277538
32.9298	0.285587	0.282046	0.287322	0.274262	0.273538	0.267543	0.301947	0.313141	0.253446	0.27273	0.27288	0.298724	0.282007	0.281936	0.0158467
49.1375	0.448555	0.440889	0.495358	0.434616	0.426951	0.426557	0.442061	0.474491	0.410685	0.423713	0.429062	0.443694	0.441767	0.441415	0.0222623
79.9366	0.596973	0.586003	0.575701	0.59371	0.612755	0.613815	0.582264	0.64053	0.567941	0.597469	0.584526	0.602181	0.600283	0.596473	0.0188473
125.321	0.662193	0.63267	0.67796	0.661766	0.671776	0.641069	0.711545	0.700552	0.659299	0.673019	0.662662	0.681201	0.676818	0.670195	0.0212801
151.271	0.70163	0.691026	0.713745	0.707885	0.722713	0.694072	0.700745	0.74068	0.660854	0.656272	0.662509	0.695609	0.688036	0.69506	0.024556
263.483	0.81181	0.834514	0.853995	0.844443	0.806695	0.827337	0.873483	0.868192	0.813583	0.787341	0.819735	0.827061	0.816005	0.829553	0.0248861
390.195	0.925299	0.902758	0.931468	0.912517	0.930666	0.9071	0.905719	0.940837	0.908074	0.921686	0.897465	0.936549	0.957612	0.921365	0.0176738
835.463	1.01411	1.00407	1.00407	1.00407	1.01411	1.01411	1.02425	1.01411	1.00407	1.01411	1.01411	1.00407	0.994126	1.00949	0.00779359
KD	18.8972	21.083	16.1159	18.7101	17.98	20.2604	16.1159	12.8193	23.2888	21.7218	22.38	17.802	18.7101	18.9142	2.89467

## Sheet: Fig6c
Figure 6c: Per-residue backbone CSPs between free and LPC14:0-bound states KalbSec14.
Residue Number	CSP
26	0.00202298
27	0.000304023
28	0.00102033
29	0.002
30	0.000304023
31	0.00206319
32	0.00107904
33	0.00228969
34	0.00206319
35	0.00206319
36	0.000101341
37	0.00149755
38	0.00497963
40	0.0195879
41	0.0119118
42	0.00787222
43	0.00421137
44	0.012668
45	0.0254575
46	0.0125956
47	0.0070221
48	0.010165
49	0.012668
50	0.00102033
51	0.00302726
52	0.00202298
53	0.00313558
54	0.0100512
55	0.00448419
56	0.00122606
57	0.00102033
61	0.0070066
62	0.0172522
64	0.0887604
65	0.0631814
67	0.023407
69	0.0581568
70	0.0718001
71	0.0302581
72	0.0585175
74	0.00780206
75	0.0100894
76	0.00861479
77	0.0170244
78	0.00943672
79	0.0260387
80	0.00448419
81	0.00200257
82	0.0110005
83	0.00903644
84	0.00251212
85	0.00100512
86	0.00206319
88	0.00112105
89	0.000304023
90	0.000608045
91	0.000202682
92	0.00107904
93	0.000810727
94	0.00102033
95	0.00104519
96	0.00302726
97	0.00135347
98	0.00512276
99	0.00418077
100	0.029325
101	0.0122861
102	0.0349717
103	0.008089
104	0.0311487
105	0.0950106
106	0.12359
108	0.0441957
109	0.0386752
110	0.00251212
111	0.0564588
113	0.061045
114	0.0686193
115	0.033011
116	0.0132848
117	0.0290214
118	0.00830486
119	0.00135347
120	0.00448419
121	0.0170591
123	0.0140619
124	0.00500411
125	0.0043963
126	0.003
127	0.0022295
128	0.0065663
129	0.00313558
130	0.00861479
131	0.00746517
132	0.00417516
134	0.00800257
135	0.001
136	0.00320042
137	0.00978927
138	0.0180046
139	0.0281909
140	0.00101341
142	0.0127697
148	0.0150968
149	0.0197914
150	0.00316654
151	0.00313558
152	0.0226704
153	0.0078593
154	0.00780206
155	0.00842274
156	0.00182414
157	0.00157444
158	0.0023407
159	0.0023514
160	0.00181955
161	0.00830486
162	0.00135347
163	0.00117035
164	0.00262974
165	0.00149755
166	0.01217
168	0.00251212
169	0.00270693
170	0.00117035
171	0.001
172	0.00270693
173	0.0110005
174	0.00616214
175	0.00379905
176	0.00300684
177	0.00201024
178	0.00165397
179	0.000304023
180	0.00405364
181	0.00400128
182	0.002
183	0.00202298
184	0.00128735
185	0.000608045
186	0.0023407
187	0.00112105
188	0.00117035
189	0.000810727
190	0.00301537
191	0
192	0.001

## Sheet: Fig7b,d
Figure 7b:	LPC14:0-induced CSP data used to plot normalized global fitting to derive the KD of the binding to KalbSec14D69A/R70A .
LPC14:0					Residue Peaks
(mM)	1	2	3	4	5	6	7	8	9	Ave	S.D.
96.4	0.151185	0.147984	0.175668	0.150415	0.150198	0.151571	0.132932	0.133303	0.146819	0.148897	0.0124312
162.38	0.282351	0.2716	0.28208	0.287938	0.284596	0.277946	0.266642	0.273443	0.281863	0.278718	0.00688176
337.612	0.492153	0.521806	0.505098	0.512798	0.513546	0.500399	0.489671	0.506445	0.481659	0.502619	0.0129101
590.871	0.717377	0.714756	0.696134	0.725246	0.7013	0.714823	0.711832	0.701747	0.717036	0.711139	0.00942069
978.755	0.79191	0.790231	0.77394	0.800148	0.76823	0.79073	0.789972	0.772668	0.794602	0.785826	0.0112017
1829.75	0.871705	0.885359	0.853005	0.88741	0.8554	0.873366	0.840156	0.894026	0.86806	0.869832	0.0177717
3524.46	0.938732	0.923869	0.917183	0.949962	0.933491	0.930827	0.947027	0.939848	0.929712	0.934517	0.0105643
7349.31	0.984306	1.02024	0.984995	0.999902	0.981503	0.981371	0.999987	0.987924	0.961009	0.989026	0.0164024
11697.1	0.999994	0.99997	0.99998	0.999988	0.999993	0.999994	0.999987	0.99996	0.999996	0.999985	1.24197e-05
KD	122.944	124.919	139.238	117.019	135.287	124.919	127.388	134.794	130.35	128.54	7.01751
Figure 7d:	LPC14:0-induced CSP data used to plot normalized global fitting to derive the KD of the binding to KalbSec14S105A/K106A .
LPC14:0									Residue Peaks
(mM)	1	2	3	4	5	6	7	8	9	10	11	12	13	14	15	16	17	18	Ave	S.D.
94.0746	0.163308	0.15556	0.161818	0.115828	0.1773	0.150801	0.133194	0.164744	0.165344	0.183429	0.152063	0.140021	0.14131	0.177771	0.168508	0.170204	0.172545	0.171975	0.159207	0.0176249
337.398	0.462365	0.442702	0.447151	0.479301	0.461559	0.405863	0.442288	0.443603	0.433037	0.474471	0.42738	0.375733	0.442423	0.441233	0.459829	0.446642	0.457525	0.457424	0.444474	0.0242207
670.385	0.696653	0.674574	0.675509	0.704029	0.675637	0.664663	0.663204	0.682186	0.671303	0.694437	0.647878	0.635454	0.668401	0.672	0.674647	0.680682	0.685902	0.685957	0.675173	0.016493
923.46	0.769089	0.755989	0.75295	0.768485	0.768881	0.732303	0.746127	0.748394	0.752854	0.767926	0.739253	0.72917	0.736913	0.751799	0.766638	0.75521	0.771626	0.771585	0.754733	0.0139867
1846.92	0.865924	0.867323	0.867792	0.880841	0.853466	0.827897	0.866055	0.858458	0.816822	0.91772	0.850799	0.848497	0.884845	0.866916	0.87439	0.872255	0.914335	0.914174	0.869362	0.0270522
3744.54	0.944019	0.936249	0.93605	0.942109	0.925793	0.922624	0.952001	0.913063	0.953284	0.866968	0.926445	0.96119	0.87704	0.946156	0.937513	0.968098	0.94244	0.971226	0.93457	0.0274553
7079.74	0.999997	0.999994	0.999993	0.999993	0.999982	0.999984	0.999982	0.999981	0.999965	0.999966	0.99999	0.999973	0.999961	0.999981	0.999985	0.999989	0.999971	0.999971	0.999981	1.09276e-05
KD	226.631	243.844	247.669	204.159	226.631	277.312	257.709	254.363	247.669	222.806	266.794	282.094	270.619	249.581	229.978	244.8	223.762	223.762	244.455	21.4131

## Sheet: SuppleFig6d
Supplementary Figure 6d: FC12-induced CSP data used to plot normalized global fitting to derive the KD of the binding to KalbSec14.
FC12						Residue Peaks
(mM)	1	2	3	4	5	6	7	8	9	10	11	Ave	S.D.
73.8131	0.139239	0.1218	0.135716	0.117205	0.132398	0.122095	0.135859	0.112376	0.126799	0.120043	0.120318	0.125804	0.00878435
147.997	0.283171	0.232528	0.278317	0.221304	0.281229	0.243511	0.271718	0.226274	0.24457	0.220787	0.212448	0.246896	0.0269628
260.962	0.420644	0.386928	0.437266	0.368005	0.450649	0.398871	0.45064	0.366043	0.364767	0.387418	0.332342	0.396688	0.0389233
382.486	0.526642	0.476017	0.520647	0.462816	0.504857	0.49414	0.474702	0.470956	0.465071	0.462309	0.459469	0.483421	0.0242799
806.888	0.765804	0.708012	0.735653	0.698743	0.729613	0.728014	0.725743	0.688336	0.679699	0.666153	0.7026	0.71167	0.0286251
2197.87	0.905607	0.885066	0.913899	0.887128	0.877608	0.911214	0.90502	0.855358	0.864832	0.864901	0.872991	0.885784	0.0205761
4908.57	0.999975	0.95237	0.999974	0.952372	0.999975	0.999989	0.999959	0.909074	0.909058	0.909062	0.909067	0.958261	0.0429538
KD	198.023	203.234	212.545	216.549	232.342	242.312	245.322	276.513	285.522	290.128	294.519	245.183	36.2006

## Sheet: SuppleFig7c,f
Supplementary Figure 7c: FC14-induced CSP data used to plot normalized global fitting to derive the KD of the binding to KalSec14.
FC14											Residue Peaks
(mM)	1	2	3	4	5	6	7	8	9	10	11	12	13	14	15	16	17	18	19	20	21	22	23	24	Ave	S.D.
21.5416	0.081975	0.088771	0.025802	0.099525	0.105815	0.084874	0.098082	0.084557	0.086692	0.077823	0.072078	0.093439	0.086872	0.087202	0.085539	0.079728	0.064216	0.077209	0.099917	0.077096	0.085169	0.087604	0.134322	0.075051	0.0849733	0.0186366
41.5146	0.171772	0.187387	0.169132	0.21939	0.175536	0.169069	0.197204	0.187411	0.172972	0.175419	0.137494	0.16159	0.175712	0.175114	0.212397	0.167684	0.163952	0.146422	0.182899	0.210808	0.181761	0.175507	0.194644	0.178616	0.178745	0.0189809
81.5423	0.282034	0.350726	0.337925	0.39385	0.367742	0.342075	0.374443	0.353417	0.359091	0.331471	0.302141	0.346957	0.345599	0.350721	0.376802	0.353414	0.381724	0.372395	0.34569	0.369214	0.357435	0.336563	0.389288	0.349886	0.352942	0.0252106
116.958	0.485505	0.507436	0.48658	0.525419	0.518743	0.492782	0.506699	0.515595	0.502375	0.488257	0.452208	0.508498	0.507832	0.515037	0.549438	0.5037	0.561229	0.437788	0.527635	0.545328	0.499081	0.511861	0.518127	0.491834	0.506624	0.0271465
149.307	0.605253	0.625346	0.582434	0.67177	0.637519	0.60848	0.62998	0.621843	0.617095	0.624584	0.586709	0.614236	0.564544	0.622602	0.649543	0.627565	0.64518	0.60782	0.629612	0.625596	0.597398	0.614175	0.657617	0.632358	0.620803	0.0238349
326.326	0.75135	0.850857	0.845659	0.868277	0.806886	0.831684	0.842616	0.842408	0.832182	0.839045	0.768677	0.813079	0.787202	0.832761	0.869744	0.838627	0.84961	0.888536	0.834558	0.863638	0.835776	0.8189	0.829863	0.859095	0.833376	0.0312778
609.305	0.899646	0.8941	0.894383	0.92391	0.924165	0.912822	0.894326	0.886035	0.9037	0.877925	0.884056	0.889652	0.885283	0.901475	0.925505	0.891273	0.914776	0.905749	0.915463	0.907771	0.904414	0.891809	0.93353	0.898157	0.902497	0.0147986
965.312	0.974887	0.922929	0.921008	0.949781	0.941929	0.956553	0.919647	0.943948	0.946382	0.917347	0.931488	0.929497	0.932388	0.928875	0.933854	0.925719	0.946209	0.903516	0.935568	0.938735	0.930012	0.950161	0.9412	0.933268	0.935621	0.0147632
2287.4	0.979288	0.99541	0.990432	1.03473	1.03495	0.967105	1.01556	1.00833	1.0042	1.01481	0.950645	1.02224	1.00378	1.01585	1.03703	1.0052	1.02792	0.986596	1.01648	1.01717	0.993679	1.02372	1.01483	1.00215	1.00675	0.0213176
5403.74	0.984283	1.04484	1.01411	1.00407	0.974537	1.02425	1.02425	1.02425	1.00407	1.01411	1.02425	0.994126	0.994126	1.00407	1.00407	1.01411	1.00407	1.03449	1.01411	1.02425	1.02425	0.994126	0.994126	1.02425	1.01088	0.0166634
KD	47.7235	33.9162	41.2253	24.1036	32.3011	37.3926	32.3011	33.9162	35.612	39.2622	55.2459	39.2622	45.4509	35.612	25.3088	35.612	26.5742	37.3926	32.3011	27.9029	37.3926	37.3926	27.9029	33.9162	35.6259	7.16414
Supplementary Figure 7f: FC12-induced CSP data used to plot normalized global fitting to derive the KD of the binding to KalSec14.
FC12											Residue Peaks
(mM)	1	2	3	4	5	6	7	8	9	10	11	12	13	14	15	16	17	18	19	20	Ave	S.D.
40.0123	0.051489	0.049836	0.055083	0.048487	0.075991	0.067126	0.038455	0.034544	0.054477	0.06183	0.039666	0.059026	0.047306	0.037538	0.045223	0.048867	0.046681	0.048074	0.057921	0.055755	0.0511687	0.010233
74.2146	0.089804	0.087403	0.081698	0.08542	0.12048	0.104407	0.085219	0.063633	0.086385	0.092745	0.071333	0.088801	0.079805	0.074856	0.085361	0.087549	0.081692	0.085704	0.087847	0.091241	0.0865692	0.0115642
154.216	0.161201	0.157513	0.163843	0.155589	0.201868	0.177251	0.156128	0.124423	0.167606	0.167584	0.142561	0.167644	0.149327	0.140619	0.153653	0.154743	0.150903	0.156751	0.162001	0.162488	0.158685	0.0153509
276.128	0.262386	0.265215	0.246456	0.257939	0.328905	0.269768	0.255656	0.201997	0.266102	0.282864	0.229886	0.26684	0.247336	0.229391	0.250435	0.255262	0.253392	0.252933	0.257738	0.263963	0.257223	0.0242055
398.29	0.351548	0.351245	0.355928	0.343796	0.433358	0.359623	0.342132	0.277794	0.361504	0.365927	0.309326	0.35563	0.334924	0.310891	0.335319	0.337718	0.339926	0.34489	0.368457	0.355062	0.34675	0.0297995
608.211	0.510398	0.508058	0.495142	0.48431	0.598645	0.538023	0.49133	0.421567	0.513813	0.512792	0.466945	0.503925	0.484329	0.458404	0.490382	0.494199	0.488172	0.495344	0.506996	0.506974	0.498487	0.0337359
821.127	0.616471	0.616439	0.604914	0.59953	0.718395	0.632751	0.608588	0.538223	0.615384	0.627448	0.577544	0.612971	0.604021	0.574635	0.61248	0.606924	0.602377	0.622858	0.636528	0.613107	0.612079	0.0333939
1256.13	0.735861	0.750604	0.727813	0.722008	0.822913	0.749245	0.711313	0.664281	0.746291	0.732057	0.703748	0.741202	0.731585	0.691455	0.723449	0.721867	0.719901	0.735639	0.747901	0.73891	0.730902	0.0302601
2132.24	0.816302	0.82035	0.810423	0.812153	0.877751	0.82206	0.797126	0.766704	0.815414	0.824605	0.791044	0.820198	0.811	0.785939	0.801948	0.801709	0.803078	0.817049	0.813929	0.81407	0.811143	0.0210894
4419.11	0.878368	0.89759	0.892852	0.879407	0.896167	0.887797	0.86301	0.860167	0.879181	0.886977	0.869433	0.889308	0.886647	0.858595	0.870912	0.872599	0.880661	0.875629	0.880838	0.878968	0.879255	0.0111906
7888.33	0.909088	0.909082	0.909077	0.909089	0.90907	0.909076	0.909075	0.909087	0.909079	0.909081	0.909083	0.909081	0.909087	0.909084	0.909088	0.909087	0.909086	0.909089	0.909068	0.909086	0.909082	6.25153e-06
KD	497.659	486.551	512.453	510.613	332.075	481.039	555.156	684.517	495.816	469.917	575.35	486.552	514.317	590.15	540.216	542.05	536.517	495.819	477.318	505.05	514.439	65.8139

[truncated: 7 more sheets: SuppleFig8a, SuppleFig9a, SuppleFig9b,c, SuppleFig10d, SuppleFig11c,f, SuppleFig12a, SuppleFig15b]
